# Supplementary material for: Understanding the Behavior of Sodium Polyacrylate in Suspensions of Silica and Monovalent Salts
Source: Polymers (Basel). 2023 Sep 22;15(19):3861. doi: 10.3390/polym15193861 (PMC10575086; doi:10.3390/polym15193861)
Supplement: Supplementary file 1 [file polymers-15-03861-s001.zip]

Archive with 1 entries (1 files):
- polymers-2623601-supplementary.pdf
